# Supplementary material for: Understanding How Athletes Manage Uncertainty in Sport
Source: Behav Sci (Basel). 2026 Apr 21;16(4):616. doi: 10.3390/bs16040616 (PMC13112974; doi:10.3390/bs16040616)
Supplement: Supplementary file 1 [file behavsci-16-00616-s001.zip]

Archive with 1 entries (1 files):
- behavsci-4174573-supplementary.pdf
